# Supplementary material for: Antimicrobial resistance and molecular typing of Staphylococcus aureus isolates from raw milk in Hunan Province
Source: PeerJ. 2023 Aug 28;11:e15847. doi: 10.7717/peerj.15847 (PMC10470458; doi:10.7717/peerj.15847)
Supplement: Supplemental Information 1 [file peerj-11-15847-s001.zip]

Archive with 551 entries (543 files):
- gene sequencing/
- gene sequencing/arcC/
- gene sequencing/arcC/0001_32322060300008_(CS-1)拼接结果-1.seq
- gene sequencing/arcC/0001_32322060300008_(CS-1)拼接结果.seq
- gene sequencing/arcC/0003_32322060300009_(CS-2)拼接结果.seq
- gene sequencing/arcC/0005_32322060300010_(CS-3)拼接结果.seq
- gene sequencing/arcC/0007_32322060300011_(CS-4)拼接结果-1.seq
- gene sequencing/arcC/0007_32322060300011_(CS-4)拼接结果.seq
- gene sequencing/arcC/0009_32322060300012_(CS-5)拼接结果.seq
- gene sequencing/arcC/0011_32322060300013_(CS-6)拼接结果.seq
- gene sequencing/arcC/0013_32322060300014_(CS-7)拼接结果.seq
- gene sequencing/arcC/0015_32322060300015_(CS-8)拼接结果.seq
- gene sequencing/arcC/0017_32322060300016_(CS-9)拼接结果.seq
- gene sequencing/arcC/0019_32322060300017_(CS-10)拼接结果.seq
- gene sequencing/arcC/0021_32322060300018_(CS-11)拼接结果.seq
- gene sequencing/arcC/0023_32322060300019_(CD-1)拼接结果.seq
- gene sequencing/arcC/0025_32322060300020_(CD-2)拼接结果.seq
- gene sequencing/arcC/0027_32322060300021_(CD-3)拼接结果.seq
- gene sequencing/arcC/0029_32322060300022_(CD-4)拼接结果.seq
- gene sequencing/arcC/0031_32322060300023_(CD-5)拼接结果.seq
- gene sequencing/arcC/0033_32322060300024_(CD-6)拼接结果.seq
- gene sequencing/arcC/0035_32322060300025_(CD-7)拼接结果.seq
- gene sequencing/arcC/0037_32322060300026_(CD-8)拼接结果.seq
- gene sequencing/arcC/0039_32322060300027_(CD-9)拼接结果.seq
- gene sequencing/arcC/0041_32322060300028_(CD-10)拼接结果.seq
- gene sequencing/arcC/0043_32322060300029_(CD-11)拼接结果.seq
- gene sequencing/arcC/0045_32322060300030_(CD-12)拼接结果.seq
- gene sequencing/arcC/0047_32322060300031_(CD-13)拼接结果.seq
- gene sequencing/arcC/0049_32322060300032_(CD-14)拼接结果.seq
- gene sequencing/arcC/0051_32322060300033_(CD-15)拼接结果.seq
- gene sequencing/arcC/0053_32322060300034_(CD-16)拼接结果.seq
- gene sequencing/arcC/0055_32322060300035_(CD-17)拼接结果.seq
- gene sequencing/arcC/0057_32322060300036_(CD-18)拼接结果.seq
- gene sequencing/arcC/0059_32322060300037_(CD-19)拼接结果.seq
- gene sequencing/arcC/0061_32322060300038_(CD-20)拼接结果.seq
- gene sequencing/arcC/0063_32322060300039_(CD-21)拼接结果.seq
- gene sequencing/arcC/0065_32322060300040_(CD-22)拼接结果.seq
- gene sequencing/arcC/0067_32322060300041_(CD-23)拼接结果.seq
- gene sequencing/arcC/0069_32322060300042_(CD-24)拼接结果.seq
- gene sequencing/arcC/0071_32322060300043_(CD-25)拼接结果.seq
- gene sequencing/arcC/0073_32322060300044_(CD-26)拼接结果.seq
- gene sequencing/arcC/0075_32322060300045_(CD-27)拼接结果.seq
- gene sequencing/arcC/0077_32322060300046_(CD-28)拼接结果.seq
- gene sequencing/arcC/0079_32322060300047_(CD-29)拼接结果.seq
- gene sequencing/arcC/0081_32322060300048_(CD-30)拼接结果.seq
- gene sequencing/arcC/0083_32322060300049_(CD-31)拼接结果.seq
- gene sequencing/arcC/0085_32322060300050_(CD-32)拼接结果.seq
- gene sequencing/arcC/0087_32322060300051_(CD-33)拼接结果.seq
- gene sequencing/arcC/0089_32322060300052_(CD-34)拼接结果.seq
- gene sequencing/arcC/0091_32322060300053_(SY-1)拼接结果.seq
- gene sequencing/arcC/0093_32322060300054_(SY-2)拼接结果.seq
- gene sequencing/arcC/0095_32322060300055_(SY-3)拼接结果.seq
- gene sequencing/arcC/0097_32322060300056_(SY-4)拼接结果.seq
- gene sequencing/arcC/0099_32322060300057_(SY-5)拼接结果.seq
- gene sequencing/arcC/0101_32322060300058_(SY-6)拼接结果.seq
- gene sequencing/arcC/0103_32322060300059_(SY-7)拼接结果.seq
- gene sequencing/arcC/0105_32322060300060_(SY-8)拼接结果.seq
- gene sequencing/arcC/0107_32322060300061_(SY-9)拼接结果.seq
- gene sequencing/arcC/0109_32322060300062_(SY-10)拼接结果.seq
- gene sequencing/arcC/0111_32322060300063_(SY-11)拼接结果.seq
- gene sequencing/arcC/0113_32322060300064_(SY-12)拼接结果.seq
- gene sequencing/arcC/0115_32322060300065_(SY-13)拼接结果.seq
- gene sequencing/arcC/0117_32322060300066_(SY-14)拼接结果.seq
- gene sequencing/arcC/0119_32322060300067_(SY-15)拼接结果.seq
- gene sequencing/arcC/0121_32322060300068_(SY-16)拼接结果.seq
- gene sequencing/arcC/0123_32322060300069_(SY-17)拼接结果.seq
- gene sequencing/arcC/0125_32322060300070_(SY-18)拼接结果.seq
- gene sequencing/arcC/0127_32322060300071_(SY-19)拼接结果.seq
- gene sequencing/arcC/0129_32322060300072_(SY-20)拼接结果.seq
- gene sequencing/arcC/0131_32322060300073_(SY-21)拼接结果.seq
- gene sequencing/arcC/0133_32322060300074_(SY-22)拼接结果.seq
- gene sequencing/arcC/0135_32322060300075_(SY-23)拼接结果.seq
- gene sequencing/arcC/0137_32322060300076_(SY-24)拼接结果.seq
- gene sequencing/arcC/0139_32322060300077_(SY-25)拼接结果.seq
- gene sequencing/arcC/0141_32322060300078_(YZ-1)拼接结果.seq
- gene sequencing/arcC/0143_32322060300079_(YZ-2)拼接结果.seq
- gene sequencing/arcC/0145_32322060300080_(CZ-1)拼接结果.seq
- gene sequencing/arcC/0147_32322060300081_(CZ-2)拼接结果.seq
- gene sequencing/arcC/0149_32322060300082_(CZ-3)拼接结果.seq
- gene sequencing/aroE/
- gene sequencing/aroE/0001_32322061300087_(CS-1).seq
- gene sequencing/aroE/0003_32322061300088_(CS-2).seq
- gene sequencing/aroE/0005_32322061300089_(CS-3).seq
- gene sequencing/aroE/0007_32322061300090_(CS-4).seq
- gene sequencing/aroE/0009_32322061300091_(CS-5).seq
- gene sequencing/aroE/0011_32322061300092_(CS-6).seq
- gene sequencing/aroE/0013_32322061300093_(CS-7).seq
- gene sequencing/aroE/0015_32322061300094_(CS-8).seq
- gene sequencing/aroE/0017_32322061300095_(CS-9).seq
- gene sequencing/aroE/0019_32322061300096_(CS-10).seq
- gene sequencing/aroE/0021_32322061300097_(CS-11).seq
- gene sequencing/aroE/0023_32322061300098_(CD-1).seq
- gene sequencing/aroE/0025_32322061300099_(CD-2).seq
- gene sequencing/aroE/0027_32322061300100_(CD-3).seq
- gene sequencing/aroE/0029_32322061300101_(CD-4).seq
- gene sequencing/aroE/0031_32322061300102_(CD-5).seq
- gene sequencing/aroE/0033_32322061300103_(CD-6).seq
- gene sequencing/aroE/0035_32322061300104_(CD-7).seq
- gene sequencing/aroE/0037_32322061300105_(CD-8).seq
- gene sequencing/aroE/0039_32322061300106_(CD-9).seq
- gene sequencing/aroE/0041_32322061300107_(CD-10).seq
- gene sequencing/aroE/0043_32322061300108_(CD-11).seq
- gene sequencing/aroE/0045_32322061300109_(CD-12).seq
- gene sequencing/aroE/0047_32322061300110_(CD-13).seq
- gene sequencing/aroE/0049_32322061300111_(CD-14).seq
- gene sequencing/aroE/0051_32322061300112_(CD-15).seq
- gene sequencing/aroE/0053_32322061300113_(CD-16).seq
- gene sequencing/aroE/0055_32322061300114_(CD-17).seq
- gene sequencing/aroE/0057_32322061300115_(CD-18).seq
- gene sequencing/aroE/0059_32322061300116_(CD-19).seq
- gene sequencing/aroE/0061_32322061300117_(CD-20).seq
- gene sequencing/aroE/0063_32322061300118_(CD-21).seq
- gene sequencing/aroE/0065_32322061300119_(CD-22).seq
- gene sequencing/aroE/0067_32322061300120_(CD-23).seq
- gene sequencing/aroE/0069_32322061300121_(CD-24).seq
- gene sequencing/aroE/0071_32322061300122_(CD-25).seq
- gene sequencing/aroE/0073_32322061300123_(CD-26).seq
- gene sequencing/aroE/0075_32322061300124_(CD-27).seq
- gene sequencing/aroE/0077_32322061300125_(CD-28).seq
- gene sequencing/aroE/0079_32322061300126_(CD-29).seq
- gene sequencing/aroE/0081_32322061300127_(CD-30).seq
- gene sequencing/aroE/0083_32322061300128_(CD-31).seq
- gene sequencing/aroE/0085_32322061300129_(CD-32).seq
- gene sequencing/aroE/0087_32322061300130_(CD-33).seq
- gene sequencing/aroE/0089_32322061300131_(CD-34).seq
- gene sequencing/aroE/0091_32322061300132_(SY-1)-1.seq
- gene sequencing/aroE/0091_32322061300132_(SY-1).seq
- gene sequencing/aroE/0093_32322061300133_(SY-2)-1.seq
- gene sequencing/aroE/0093_32322061300133_(SY-2).seq
- gene sequencing/aroE/0095_32322061300134_(SY-3)-1.seq
- gene sequencing/aroE/0095_32322061300134_(SY-3).seq
- gene sequencing/aroE/0097_32322061300135_(SY-4)-1.seq
- gene sequencing/aroE/0097_32322061300135_(SY-4).seq
- gene sequencing/aroE/0099_32322061300136_(SY-5)-1.seq
- gene sequencing/aroE/0099_32322061300136_(SY-5).seq
- gene sequencing/aroE/0101_32322061300137_(SY-6)-1.seq
- gene sequencing/aroE/0101_32322061300137_(SY-6).seq
- gene sequencing/aroE/0103_32322061300138_(SY-7)-1.seq
- gene sequencing/aroE/0103_32322061300138_(SY-7).seq
- gene sequencing/aroE/0105_32322061300139_(SY-8)-1.seq
- gene sequencing/aroE/0105_32322061300139_(SY-8).seq
- gene sequencing/aroE/0107_32322061300140_(SY-9).seq
- gene sequencing/aroE/0109_32322061300141_(SY-10).seq
- gene sequencing/aroE/0111_32322061300142_(SY-11).seq
- gene sequencing/aroE/0113_32322061300143_(SY-12).seq
- gene sequencing/aroE/0115_32322061300144_(SY-13).seq
- gene sequencing/aroE/0117_32322061300145_(SY-14).seq
- gene sequencing/aroE/0119_32322061300146_(SY-15).seq
- gene sequencing/aroE/0121_32322061300147_(SY-16).seq
- gene sequencing/aroE/0123_32322061300148_(SY-17).seq
- gene sequencing/aroE/0125_32322061300149_(SY-18).seq
- gene sequencing/aroE/0127_32322061300150_(SY-19).seq
- gene sequencing/aroE/0129_32322061300151_(SY-20).seq
- gene sequencing/aroE/0131_32322061300152_(SY-21).seq
- gene sequencing/aroE/0133_32322061300153_(SY-22).seq
- gene sequencing/aroE/0135_32322061300154_(SY-23).seq
- gene sequencing/aroE/0137_32322061300155_(SY-24).seq
- gene sequencing/aroE/0139_32322061300156_(SY-25).seq
- gene sequencing/aroE/0141_32322061300157_(YZ-1).seq
- gene sequencing/aroE/0143_32322061300158_(YZ-2).seq
- gene sequencing/aroE/0145_32322061300159_(CZ-1).seq
- gene sequencing/aroE/0147_32322061300160_(CZ-2).seq
- gene sequencing/aroE/0149_32322061300161_(CZ-3).seq
- gene sequencing/glpF/
- gene sequencing/glpF/0001_32322062000073_(CS-1).seq
- gene sequencing/glpF/0003_32322062000074_(CS-2).seq
- gene sequencing/glpF/0005_32322062000075_(CS-3).seq
- gene sequencing/glpF/0007_32322062000076_(CS-4).seq
- gene sequencing/glpF/0009_32322062000077_(CS-5).seq
- gene sequencing/glpF/0011_32322062000078_(CS-6).seq
- gene sequencing/glpF/0013_32322062000079_(CS-7).seq
- gene sequencing/glpF/0015_32322062000080_(CS-8).seq
- gene sequencing/glpF/0017_32322062000081_(CS-9).seq
- gene sequencing/glpF/0019_32322062000082_(CS-10).seq
- gene sequencing/glpF/0021_32322062000083_(CS-11).seq
- gene sequencing/glpF/0023_32322062000084_(CD-1).seq
- gene sequencing/glpF/0025_32322062000085_(CD-2).seq
- gene sequencing/glpF/0027_32322062000086_(CD-3).seq
- gene sequencing/glpF/0029_32322062000087_(CD-4).seq
- gene sequencing/glpF/0031_32322062000088_(CD-5).seq
- gene sequencing/glpF/0033_32322062000089_(CD-6).seq
- gene sequencing/glpF/0035_32322062000090_(CD-7).seq
- gene sequencing/glpF/0037_32322062000091_(CD-8).seq
- gene sequencing/glpF/0039_32322062000092_(CD-9).seq
- gene sequencing/glpF/0041_32322062000093_(CD-10).seq
- gene sequencing/glpF/0043_32322062000094_(CD-11).seq
- gene sequencing/glpF/0045_32322062000095_(CD-12).seq
- gene sequencing/glpF/0047_32322062000096_(CD-13).seq
- gene sequencing/glpF/0049_32322062000097_(CD-14).seq
- gene sequencing/glpF/0051_32322062000098_(CD-15).seq
- gene sequencing/glpF/0053_32322062000099_(CD-16).seq
- gene sequencing/glpF/0055_32322062000100_(CD-17).seq
- gene sequencing/glpF/0057_32322062000101_(CD-18).seq
- gene sequencing/glpF/0059_32322062000102_(CD-19).seq
- gene sequencing/glpF/0061_32322062000103_(CD-20).seq
- gene sequencing/glpF/0063_32322062000104_(CD-21).seq
- gene sequencing/glpF/0065_32322062000105_(CD-22).seq
- gene sequencing/glpF/0067_32322062000106_(CD-23).seq
- gene sequencing/glpF/0069_32322062000107_(CD-24).seq
- gene sequencing/glpF/0071_32322062000108_(CD-25).seq
- gene sequencing/glpF/0073_32322062000109_(CD-26).seq
- gene sequencing/glpF/0077_32322062000111_(CD-28).seq
- gene sequencing/glpF/0079_32322062000112_(CD-29).seq
- gene sequencing/glpF/0081_32322062000113_(CD-30).seq
- gene sequencing/glpF/0083_32322062000114_(CD-31).seq
- gene sequencing/glpF/0085_32322062000115_(CD-32).seq
- gene sequencing/glpF/0087_32322062000116_(CD-33).seq
- gene sequencing/glpF/0089_32322062000117_(CD-34).seq
- gene sequencing/glpF/0091_32322062000118_(SY-1).seq
- gene sequencing/glpF/0093_32322062000119_(SY-2).seq
- gene sequencing/glpF/0095_32322062000120_(SY-3).seq
- gene sequencing/glpF/0097_32322062000121_(SY-4).seq
- gene sequencing/glpF/0099_32322062000122_(SY-5).seq
- gene sequencing/glpF/0101_32322062000123_(SY-6).seq
- gene sequencing/glpF/0103_32322062000124_(SY-7).seq
- gene sequencing/glpF/0105_32322062000125_(SY-8).seq
- gene sequencing/glpF/0107_32322062000126_(SY-9).seq
- gene sequencing/glpF/0109_32322062000127_(SY-10).seq
- gene sequencing/glpF/0111_32322062000128_(SY-11).seq
- gene sequencing/glpF/0113_32322062000129_(SY-12).seq
- gene sequencing/glpF/0115_32322062000130_(SY-13).seq
- gene sequencing/glpF/0117_32322062000131_(SY-14).seq
- gene sequencing/glpF/0119_32322062000132_(SY-15).seq
- gene sequencing/glpF/0121_32322062000133_(SY-16).seq
- gene sequencing/glpF/0123_32322062000134_(SY-17).seq
- gene sequencing/glpF/0125_32322062000135_(SY-18).seq
- gene sequencing/glpF/0127_32322062000136_(SY-19).seq
- gene sequencing/glpF/0129_32322062000137_(SY-20).seq
- gene sequencing/glpF/0131_32322062000138_(SY-21).seq
- gene sequencing/glpF/0133_32322062000139_(SY-22).seq
- gene sequencing/glpF/0135_32322062000140_(SY-23).seq
- gene sequencing/glpF/0137_32322062000141_(SY-24).seq
- gene sequencing/glpF/0139_32322062000142_(SY-25).seq
- gene sequencing/glpF/0141_32322062000143_(YZ-1).seq
- gene sequencing/glpF/0143_32322062000144_(YZ-2).seq
- gene sequencing/glpF/0145_32322062000145_(CZ-1).seq
- gene sequencing/glpF/0147_32322062000146_(CZ-2).seq
- gene sequencing/glpF/0149_32322062000147_(CZ-3).seq
- gene sequencing/gmk/
- gene sequencing/gmk/0001_32322062401767_(CS-1).seq
- gene sequencing/gmk/0003_32322062401768_(CS-2).seq
- gene sequencing/gmk/0005_32322062401769_(CS-3).seq
- gene sequencing/gmk/0007_32322062401770_(CS-4).seq
- gene sequencing/gmk/0009_32322062401771_(CS-5).seq
- gene sequencing/gmk/0011_32322062401772_(CS-6).seq
- gene sequencing/gmk/0013_32322062401773_(CS-7).seq
- gene sequencing/gmk/0015_32322062401774_(CS-8).seq
- gene sequencing/gmk/0017_32322062401775_(CS-9).seq
- gene sequencing/gmk/0019_32322062401776_(CS-10).seq
- gene sequencing/gmk/0021_32322062401777_(CS-11).seq
- gene sequencing/gmk/0023_32322062401778_(CD-1).seq
- gene sequencing/gmk/0025_32322062401779_(CD-2).seq
- gene sequencing/gmk/0027_32322062401780_(CD-3).seq
- gene sequencing/gmk/0029_32322062401781_(CD-4).seq
- gene sequencing/gmk/0031_32322062401782_(CD-5).seq
- gene sequencing/gmk/0033_32322062401783_(CD-6).seq
- gene sequencing/gmk/0035_32322062401784_(CD-7).seq
- gene sequencing/gmk/0037_32322062401785_(CD-8).seq
- gene sequencing/gmk/0039_32322062401786_(CD-9).seq
- gene sequencing/gmk/0041_32322062401787_(CD-10).seq
- gene sequencing/gmk/0043_32322062401788_(CD-11).seq
- gene sequencing/gmk/0045_32322062401789_(CD-12).seq
- gene sequencing/gmk/0047_32322062401790_(CD-13).seq
- gene sequencing/gmk/0049_32322062401791_(CD-14).seq
- gene sequencing/gmk/0051_32322062401792_(CD-15).seq
- gene sequencing/gmk/0053_32322062401793_(CD-16).seq
- gene sequencing/gmk/0055_32322062401794_(CD-17).seq
- gene sequencing/gmk/0057_32322062401795_(CD-18).seq
- gene sequencing/gmk/0059_32322062401796_(CD-19).seq
- gene sequencing/gmk/0061_32322062401797_(CD-20).seq
- gene sequencing/gmk/0063_32322062401798_(CD-21).seq
- gene sequencing/gmk/0065_32322062401799_(CD-22).seq
- gene sequencing/gmk/0067_32322062401800_(CD-23).seq
- gene sequencing/gmk/0069_32322062401801_(CD-24).seq
- gene sequencing/gmk/0071_32322062401802_(CD-25).seq
- gene sequencing/gmk/0073_32322062401803_(CD-26).seq
- gene sequencing/gmk/0075_32322062401804_(CD-27).seq
- gene sequencing/gmk/0077_32322062401805_(CD-28).seq
- gene sequencing/gmk/0079_32322062401806_(CD-29).seq
- gene sequencing/gmk/0081_32322062401807_(CD-30).seq
- gene sequencing/gmk/0083_32322062401808_(CD-31).seq
- gene sequencing/gmk/0085_32322062401809_(CD-32).seq
- gene sequencing/gmk/0087_32322062401810_(CD-33).seq
- gene sequencing/gmk/0089_32322062401811_(CD-34).seq
- gene sequencing/gmk/0091_32322062401812_(SY-1).seq
- gene sequencing/gmk/0093_32322062401813_(SY-2).seq
- gene sequencing/gmk/0095_32322062401814_(SY-3).seq
- gene sequencing/gmk/0097_32322062401815_(SY-4).seq
- gene sequencing/gmk/0099_32322062401816_(SY-5).seq
- gene sequencing/gmk/0101_32322062401817_(SY-6).seq
- gene sequencing/gmk/0103_32322062401818_(SY-7).seq
- gene sequencing/gmk/0105_32322062401819_(SY-8).seq
- gene sequencing/gmk/0107_32322062401820_(SY-9).seq
- gene sequencing/gmk/0109_32322062401821_(SY-10).seq
- gene sequencing/gmk/0111_32322062401822_(SY-11).seq
- gene sequencing/gmk/0113_32322062401823_(SY-12).seq
- gene sequencing/gmk/0115_32322062401824_(SY-13).seq
- gene sequencing/gmk/0117_32322062401825_(SY-14).seq
- gene sequencing/gmk/0119_32322062401826_(SY-15).seq
- gene sequencing/gmk/0121_32322062401827_(SY-16).seq
[truncated: 251 more entries]
