# Supplementary material for: Antimicrobial resistance and molecular typing of Staphylococcus aureus isolates from raw milk in Hunan Province
Source: PeerJ. 2023 Aug 28;11:e15847. doi: 10.7717/peerj.15847 (PMC10470458; doi:10.7717/peerj.15847)
Supplement: Supplemental Information 1 [file peerj-11-15847-s001.zip › gene sequencing/aroE/0143_32322061300158_(YZ-2).seq]

>
TTTTTTATTGGGGAAATTTTTTCACATTCCTTGTCGCCCGTTATGCATAGAGCAAATTTTAATTCTTTAGGATTAGATGATACTTATGAAGCTTTAAATATTCCAATTGAAGATTTTCATTTAATTAAAGAAATTATTTCAAAAAAAGAATTAGATGGCTTTAATATCACAATTCCTCATAAAGAACGTATCATACCGTATTTAGATTATGTTGATGAACAAGCGATTAATGCAGGTGCAGTTAACACTGTTTTGATAAAAGATGGCAAGTGGATAGGGTATAATACAGATGGTATCGGTTATGTTAAAGGATTGCACAGCGTTTATCCAGATTTAGAAAATGCATACATTTTAATTTTGGGCGCAGGTGGTGCAAGTAAAGGTATTGCTTATGAATTAGCAAAATTTTTAAAGCTCAAATTAACTGTTGCGAATAGAACGATGGCTCGTTTTGAATCTTGGAATTTAAATATTAACCAAATTTCATTGGCAGATGCTGAAAATTATTTAGCTGAATTCGATATCGTTATTTAACACAAACACCCCAATAAATT
